# Supplementary material for: Scanning Tunneling Microscope Measurement of Proteasome Conductance
Source: Biomolecules. 2025 Mar 28;15(4):496. doi: 10.3390/biom15040496 (PMC12024802; doi:10.3390/biom15040496)
Supplement: Supplementary file 1 [file biomolecules-15-00496-s001.zip]

Archive with 2 entries (2 files):
- biomolecules-3488843-revised-supplementary.pdf
- biomolecules-3488843-WB.jpg
